# Supplementary material for: Psychological couple-oriented interventions for patients with heart disease and their partners: a scoping review and guidelines for future interventions
Source: Front Psychol. 2023 Sep 29;14:1194767. doi: 10.3389/fpsyg.2023.1194767 (PMC10570454; doi:10.3389/fpsyg.2023.1194767)
Supplement: Supplementary file 1 [file Table_1.XLSX]

## Sheet: Consort
		CONSORT 2010 checklist of information to include when reporting a randomised trial
			RECORDS
			Dracup et al., 1984		Gortner et al.,1988		Hartford et al., 2002		Johnston et al., 1999		Lenz et al., 2000		Sher et al., 2001		Sher et al., 2014		Thompson, 1989
Section/Topic	Item No	Checklist item	Description	Reported on page No	Description	Reported on page No	Description	Reported on page No	Description	Reported on page No	Description	Reported on page No	Description	Reported on page No	Description	Reported on page No	Description	Reported on page No
Title and abstract
	1a	Identification as a randomised trial in the title	N/R	N/R	Improving recovery following cardiac surgery: a randomized clinical trial	1	Randomized controlled trial of a telephone intervention by nurses to provide information and support to patients and their partners after elective coronary artery bypass graft surgery: Effects of anxiety	1	N/R		N/R		N/R		N/R		A randomized controlled trial of in-hospital nursing support for first time myocardial infarction patients and their partners: effects on anxiety and depression	1
	1b	Structured summary of trial design, methods, results, and conclusions (for specific guidance see CONSORT for abstracts)	Study Objectives: to evaluate the effects on compliance of a group counseling program for cardiac patients and spouses. The sample comprised 58 couples in which one of the partners had documented atherosclerotic heart disease and was enrolled in an outpatient cardiac rehabilitation program. The experimental intervention involved a ten-week series of group sessions based on symbolic interactionist…	1	Study Objectives: To enhance individual and family health during recovery from heart surgery, this study employed nursing interventions based on self-efficacy and family stress theory during the hospitalization period and for 3 months thereafter. Methods: The effectiveness of the interventions was assessed through a randomized trial in which 67 prospective bypass and valve surgery patients, aged …	1	Objective: The purpose of this study was to determine the effectiveness of an information and support telephone intervention for reducing anxiety in patients who have undergone coronary artery bypass graft surgery and their partners. Design: The study is a randomized controlled trial. Intervention began at discharge; 6 telephone calls were made to patients and partners over 7 weeks. Primary outco…	1	Objectives: This study evaluated the effectiveness of cardiac counseling and rehabilitation programs led by a nurse counselor, compared with normal care on outcomes for myocardial infarction (MI) patients and their partners. Methods: A randomized controlled trial with follow-up to 1 year was conducted with 100 patients recruited within 72 hours of a first MI and their partners: a Control group re…	1	Objectives: This experimental study examined the effectiveness of a psychoeducational intervention delivered over 12 weeks. Methods: The sample was comprised of 38 coronary artery bypass graft (CABG) surgery patient-family member caregiver dyads who completed all six data collection points. Results: Experimental and control groups did not differ in emotional health, functional health status, or s…	1	The study was designed to include patients with a history of cardiac disease or cardiac intervention (e.g., coronary artery bypass graft [CABG], angiogram) and their intimate partners. To date, 40 patients have been recruited and randomized into the individual or couples condition. All patients were self- or physician referred because they required changes in exercise, nutrition, and medication a…	5	Objective: The study compared a patient and partner approach to behavior change with a patient only approach on such factors as 1. exercise, 2. nutrition and 3.medication adherence. Design 80 couples, distributed across conditions, contributed data to the analyses with these results: • For exercise, there was a significant effect of couples treatment on the increase in activity and a significant …	1	Study Objectives: This study monitored and compared levels of anxiety and depression reported by first myocardial infarction (MI) male patients and their partners, throughout the patients’ hospital stay. An independent variable of a programme of supportive-educative counselling provided by a coronary care nurse was introduced to determine whether it significantly affected reactions. Methods: Sixt…
Introduction
Background and objectives	2a	Scientific background and explanation of rationale	Interactionist role theory was proposed as a potential framework for defining the phenomenon of compliance, delineating the antecedents of compliant behavior, and determining effective interventions. Using symbolic interactionist theory, four components can be delineated for an analysis of compliance behavior: (1) the individual’s self-concept; (2) the behaviors that are demanded in a prescribed …	2	Two theoretical frameworks were employed to guide the experimental interventions used in this study. The first was self-efficacy theory, a form of social learning theory in which self-perceptions of activity ('efficacy expectations') serve as important determinants of subsequent behaviour and stress modification (Strecher et al 1986). Efficacy perceptions can be enhanced through physiological aro…	2	As a result of a review of the literature, the present study was designed to determine the effectiveness of an intervention provided by nurses to patients who have had CABG surgery and their partners in reducing anxiety after surgery. Partners were included as research had documented that anxiety was a key issue for them in the first 6 weeks after surgery	2	There is evidence that rehabilitation programs can reduce distress and disability, increase confidence, enhance risk factor modification, and reduce recurrence rates. However, many important issues remain unresolved in delivery of effective rehabilitation. Among the most important are the timing and duration of the intervention and the possible role of the patient’s spouse in the process. Most pr…	1	It was hypothesized that patients and family members who received the experimental treatment would display more favorable physical and psychological health outcomes, higher functional health status, and greater satisfaction with care received than their counterparts in the usual-care (control) group. The study also provides a detailed description of physical and psychological aspects of recovery …	2	In an extensive review of the couples and illness literature, Schmaling and Sher (1997) reached four conclusions. These conclusions form the basis of Partners for Life: (a) there is a reciprocal relationship between health and couple satisfaction variables, with improvement in one likely to affect the other; (b) clinicians can benefit from the addition of a partner into a treatment plan because o…	5	The intervention was informed by three broad-based and multifaceted theories: 1. Cognitive-Behavioral Couples Therapy (CBCT; Baucom, Shoham, Mueser, Daiuto, & Stickle, 1998) ; 2. Self-determination theory (Deci & Ryan, 1985) 3. The transtheoretical model (Prochaska & DiClemente, 1982) . The goal of the intervention was to determine whether the partner’s involvement in the intervention and a focus…	2.3	It is well recognized that the successful rehabilitation of acute myocardial infarction (MI) patients may fail for psychological as well as physical reasons (Nagle et al. 1971, Cay et al. 1973). Anxiety, in particular, and depression, to a lesser extent, are common and are often compounded by lack of information; misunderstandings about the MI and expected rates of activity and recovery; and conf…	1.2
	2b	Specific objectives or hypotheses	The purpose of the study is twofold: 1. To evaluate the effect of a group counseling intervention based on the above four components on the compliance of cardiac patients 2. To evaluate the effect of increased involvement of spouses within the context of a group counseling intervention on the compliance of cardiac patients. Hypotheses 1. Patients who participate in a group counseling program will…	2	The intervention is designed to enhance the perceived health status of the patients, through employment of the self-efficacy mechanism in human learning (Bandura 1977, 1982). For both patient and spouse, objective measures of cardiac status, intensive counselling and follow-up by telephone and questionnaires are provided (DeBusk er al. 1983, Fwart et al. 1983). The counselling is primarily nurse-…	2	The primary hypothesis was that patient and partner treatment groups would have lower anxiety than control groups at T2 and T3. The secondary hypothesis was that patients and partners will have similar anxiety scores. There were 4 measurement times: T1 or baseline, T2, week 4 (T3), and week 8 (T4).	3	The objectives of the current research were to evaluate the effectiveness of a cardiac counseling and rehabilitation program run by a nurse for patients and their partners on a comprehensive range of psychological and functional outcomes. An additional aim was to examine whether an inpatient-only program was as effective as an extended program involving both inpatient and outpatient contact. Outc…	2	This study was undertaken to assess the impact of a staged, postoperative psychoeducational intervention for CABG surgery patients and their families on patient and family member outcomes.	2	The primary hypotheses were that the Partners for Life couples intervention would enable patients with cardiac disease to: 1. Improve adherence to an exercise program and sustain long-term involvement in exercise; 2. Improve adherence to a weight loss or weight maintenance program (if needed), make positive dietary changes such as lowering fat intake, and sustain longterm weight loss and dietary …	6	The following hypotheses were tested: Hy1. While both conditions would show behavior changes across time, cardiac patients in the couples condition would evidence more change early, and maintain those changes longer. Hy2. Couples who are more satisfied with their relationships would have a different response to treatment than couples who are dissatisfied in their relationships.	4	The purpose of this research was to monitor and compare levels of anxiety and depression reported by first MI male patients and their partners, throughout the patient’s stay in hospital. An independent variable of a programme of nurs_x0002_ing support and education was introduced to determine whether it significantly affected reactions. This report concerns an evaluation of the efficacy of this p…	2
Methods
Trial design	3a	Description of trial design (such as parallel, factorial) including allocation ratio	This is a multicenter clinical trial. The research used a quasi-experimental, three-group, time-series design.	1	This is a multicenter randomized clinical trial	1	The design was a randomized controlled trial (RCT) in which the sampling frame was a convenience sample of patients undergoing elective CABG surgery and their partners.	2	Inpatient cardiac rehabilitation after a first MI was compared with normal care and with an Extended program involving additional sessions in the 2 months after discharge, with randomization to treatments. Baseline measures were obtained before randomization and patients and partners were followed up within 2 weeks of discharge and at 2, 6, and 12 months. All baseline and follow-up measures were …	2	Th is is a randomized clinical trial, with a pretest/posttest control group design. Subjects (patients and designated family members) completed the preoperative base line measures. Postintervention measures were administered by a research assistant on five occasions: (1) in person 3 to 4 days after surgery, (2) by phone at 2 weeks postdischarge, (3) by phone at 4 weeks postdischarge, (4) in perso…	2	The intervention is conducted in groups, with the couples intervention groups consisting of up to five patients, their partners, and a therapist, and individuals groups consisting of up to 10 patients and a therapist. Each couples group and individuals group meets for 18 sessions (12 weekly sessions followed by 6 alternate-week sessions over a total of 24 weeks). In both the couples-intervention …	6	Randomized controlled trial (RCT), designed to investigate the benefits of a comprehensive couples intervention on three health behaviors: nutrition, exercise, and medication management. In this study a couples condition (for cardiac patients and their intimate partners) was compared to an individual’s (patient only) condition. hypotheses were tested:	3	This is a randomized controlled trial. Sixty couples were randomly assigned, in cells of 10, to one of two predetermined groups: 1 Treatment (intervention) group: received a systematic programme of supportive-educative counselling from one of two nurses, in addition to routine care. 2 Control group: received routine medical, nursing and paramedical care normally provided to MI patients in hospita…	2.3
	3b	Important changes to methods after trial commencement (such as eligibility criteria), with reasons	N/R		The age ceiling was raised twice to admit a 76-year-old and 77-year-old.	4	N/R		N/R		N/R		N/R		N/R		N/R
Participants	4a	Eligibility criteria for participants	Patient eligibility criteria for inclusion in the study were: enrollment in an outpatient cardiac rehabilitation program, documented coronary heart disease, married or currently living in the same household with a partner, and consent of the private physician	3	English-speaking patients entering for first time CABG and/or valve replacement surgery, between the ages of 30 and 75; they were married to a consenting spouse and were without other major medical conditions	4	Inclusion criteria for patients were as follows: (1) having a first elective CABG without valve replacement and (2) had a partner or family member at home involved in their care after discharge. In addition, both patients and their partners had to meet the following criteria: (1) older than 18 years of age; (2) able to understand and speak English; (3) have a telephone in their home; and (4) able…	2	Inclusion criteria were: - presence of a first MI (WHO criteria), - aged ≤70 years, - fluent in English, - able to participate and giving informed consent to inclusion in a randomized trial within 72 hours of admission. Partners (defined as the person the patient identified as being most involved in their recovery) were also invited to participate	3	The population of interest was CABG patients and their family member caregivers. Patients who had non emergent CABG surgery at a major urban academic medical center and who lived within a 1-hour drive of the facility were the focus of this study	2	Eligibility criteria include a history of a cardiac event (MI, surgery, or other invasive procedure), being married or living with a partner, no current alcohol or drug abuse, and permission from the participant's cardiologist to participate.	6	Patients were eligible for inclusion in the study if they were diagnosed with CAD or had a significant cardiac event or intervention (e.g., MI, CABG, angioplasty); were married or living for at least 6 months with an intimate partner and their partner agreed to partici_x0002_pate; were being treated with lipid lowering medication; were able to participate in regular exercise; and needed to lose w…	4	Subjects who met the following inclusion criteria, as determined by two independent assessors, were eligible to participate in the study: 1. Male patients aged less than 66 years 2. Living with a partner 3. Suffered a first MI 4. Primarily English speaking 5. Able and willing to participate Patients and partners gave their consent to take part in this ’nursing study monitoring patients’ and partn…	3
	4b	Settings and locations where the data are collected	Four outpatient cardiac rehabilitation centers	3	Three surgical centres: two university and one community hospital.	4	Tertiary– care teaching hospital	3	CCU (Hospital) and 6 medical admission wards	3	Clinical hospital	2	Four participating hospitals	6	N/R		CCU (Coronary Care Unit)	3
Interventions	5	The interventions for each group with sufficient details to allow replication, including how and when they are actually administered	refer to TIDieR checklist		refer to TIDieR checklist		refer to TIDieR checklist		refer to TIDieR checklist		refer to TIDieR checklist		refer to TIDieR checklist		refer to TIDieR checklist		refer to TIDieR checklist
Outcomes	6a	Completely defined pre-specified primary and secondary outcome measures, including how and when they are assessed	Four dependent variables were identified as measures of compliance to a cardiac risk-factor regimen: smoking, blood pressure, body weight, and weekly exercise. Data about smoking and weekly exercise (defined as the amount of time spent exercising at a prescribed target heart rate) were obtained by means of two interview questions. Systolic and diastolic blood pressures were obtained using the sta…	4	Preoperative measures of family functioning (APGAR), family resources (FIRM), and marital satisfaction (MAS) were collected from both patient and spouse. • patients’ cardiac status preoperatively was obtained from the medical record, as was other demographic data. • patients were asked to list the benefits expected from surgery which then were compared with those realized at 6 months to provide a…	5	The independent variable was group assignment: telephone information and support treatment or control. The dependent variable was anxiety as measured by the BAI. Additionally, sociodemographic variables were collected at baseline.	3	Outcome Measures Knowledge (at Baseline, Discharge, and 2 Months). This scale was constructed to assess knowledge about MI, its treatment, and resumption of normal activity. Item responses were validated by an independent panel of doctors and nurses with expertise in cardiovascular medicine, and items were discarded when there was disagreement on the response. The final measure consists of 19 sta…	3	Three types of outcomes were assessed: (1) clinical/health status (physical and emotional), (2) functional status, and (3) satisfaction. Measures were chosen for ease of administration, to avoid overburdening subjects.	3			Weight loss measures. Patient weight change in pounds and changes in body mass index (BMI) served as the primary weight dependent measures. Nutrition recalls. Twenty-four hour diet recalls (24HR) for the patients were conducted by a nutritionist (AD) using the Nutrition Data Systems for Research (NDSR) software version 4.03-4.05. Nutrition Data System for Research is a windows based dietary analy…	8	Health data included heart rate, blood pressure, smoking history, body mass index (weight (kg)/height (m)²), and an assessment of severity of MI using a Coronary Prognostic Index (Norris et al. 1969). Anxiety and depression were measured by a self-report instrument - the Hospital Anxiety and Depression (HAD) scale (Zigmond & Snaith 1983), which has 14 items for providing separate measures of anxi…	4
	6b	Any changes to trial outcomes after the trial commenced, with reasons	N/R		N/R		N/R		N/R		N/R				N/R		N/R
Sample size	7a	How sample size is determined	N/R		N/R		Sample size calculations determined that the treatment group and control group required 72 patients each. Oversampling was conducted to account for drop-outs and incomplete datasets	2	N/R		N/R				N/R		N/R
	7b	When applicable, explanation of any interim analyses and stopping guidelines	N/R		N/R		N/R		N/R		N/R				N/R		N/R
Randomisation:
Sequence generation	8a	Method used to generate the random allocation sequence	N/R		N/R		Patient-partner dyads were randomly assigned through a computer generated number to the treatment or control group (usual care).	2	The study involved an inpatient intervention conducted on the ward, hence individual patients could not be randomly allocated to treatment, because of the likelihood of contamination between treatments. To avoid this, wards were allocated at random to treatment, so that all study patients on the same ward at the same time received the same intervention. Wards were randomly reallocated to treatmen…	8	By coin toss, 22 pairs were randomly assigned to the experimental group and 23 pairs to the control (usual-care) group.	2			In terms of condition assignment, stratified randomization was conducted to assure that all groups were matched on ethnicity/race, age, and gender of patient.	4	N/R
	8b	Type of randomisation; details of any restriction (such as blocking and block size)	N/R		The sequence of assignment from the randomization plan was maintained through subject accrual and attrition. The plan worked sufficiently well that there were no baseline differences between patients or spouses at the three study sites, except for an age-related finding for NYH functional class.	4	N/R		N/R		N/R				N/R		N/R
Allocation concealment mechanism	9	Mechanism used to implement the random allocation sequence (such as sequentially numbered containers), describing any steps taken to conceal the sequence until interventions are assigned	N/R		N/R		N/R		N/R		N/R				N/R		N/R
Implementation	10	Who generated the random allocation sequence, who enrolled participants, and who assigned participants to interventions	N/R		N/R		The nurse drew the random number assignment from an opaque envelope and informed the dyad of their assignment.	3	Randomization was directed by a researcher who was not involved in patients’ care or outcome assessment	2	Selection of subjects occurred shortly after the patient’s admission to the hospital on the day before surgery.	2			N/R		N/R
Blinding	11a	If done, who is blinded after assignment to interventions (for example, participants, care providers, those assessing outcomes) and how	N/R		Consenting patient-spouse pairs were randomized prior to surgery to an experimental or control group. These groups' assignments were kept blind to those inducting subjects, and only became known after the sealed envelopes were broken following the consent of patient and spouse to enter into the study.	4	To minimize response bias, patients and partners were interviewed separately by an RA who was un_x0002_involved in the delivery of the intervention and therefore blind to the dyads’ assignment.	3	The research assistants who interviewed patients and partners separately to obtain the measures were blind to treatment allocation and to the responses of the other respondent (partner or patient)	2	N/R				N/R		Assessments were made under blind conditions, that is by interviewers who remained ignorant of the treatment to which patients and partners were allocated, and prior to the intervention programme	4
	11b	If relevant, description of the similarity of interventions	N/R		N/R		N/R		N/R		N/R				N/R		N/R
Statistical methods	12a	Statistical methods used to compare groups for primary and secondary outcomes	Preliminary analyses were conducted to test the comparability of the three research groups and the four centers on nine demographic variables. A two-way ANOVA using group and center as factors established no significant differences (P > 0.05) for patients or spouses for age, years married, number of children, number of children in residence, or income. Patients in experimental group 2 had a mean …	4	Pearson product moment correlations were used to assess the hypothesized relationship between perceived self-efficacy and activity level. Perceived efficacy for walking, general exertion, climbing, driving, and work capability correlated significantly with the corresponding self-reported activities at 4 weeks (experimental subjects only), with correlations ranging from (0,51 to 0,65). On the rati…	8	Analyses included univariate and bivariate de_x0002_scriptive statistics; repeated measures analysis of covariance and analysis of variance and chi-square tests to determine whether anxiety differed between the treatment and control groups or between pa_x0002_tients and partners over time; and Pearson product moment correlation coefficients to examine dyad anxiety over time.	3	Equivalence of groups on baseline measures was analyzed using one-way ANOVA. To investigate differences between groups over the study period, repeated-measures ANOVA was performed. If there was an interaction effect, this was the primary focus and, using simple effects and simple comparison analyses, the locus of this interaction was explored. Simple effects analysis was made at each time point w…	3	Experimental-control group comparisons were carried out using repeated measures of analysis of variance (ANOVA) (Norusˇis, 1993). Averaged tests of significance were computed across time periods using unique sums of squares when assessing the between-subjects effects of the independent variable (experimental versus control group); when significant differences were discerned, the two groups were c…	4			To examine the impact of couples based treatment on the repeated assessments, hierarchical linear modeling (Raudenbush & Bryk, 2002; Raudenbush, Byrk, Cheong, & Congdon) was used. Briefly, growth trajectories were created for each patient in a multistep process that aimed to model the outcome with the simplest possible model. Because of the nature of the expected change, the trajectories were mod…	9.1	Mean HAD scale scores for both groups were computed and statistical analysis was performed using analysis of variance with ranking techniques (Meddis 1980, 1984). Data were considered to be statistically significant at the P < 0.05 level	4
	12b	Methods for additional analyses, such as subgroup analyses and adjusted analyses	N/R		N/R		N/R		N/R		N/R				N/R		N/R
Results
Participant flow (a diagram is strongly recommended)	13a	For each group, the numbers of participants who are randomly assigned, received intended treatment, and are analysed for the primary outcome	The study sample comprised 116 subjects (58 patients and their spouses). Patients and their spouses were assigned to one of three groups according to a time series design: 1. Experimental group 1 comprised 17 cardiac patients and their spouses who participated in a group counseling program (the experimental treatment). 2. Experimental group 2 comprised 22 cardiac patients and their spouses, but o…	3	Eighty-one persons expressed interest, and 79 patients/spouses signed consents and were randomized. Of these 79 marital dyads, 10 couples were dropped or withdrew. Following discharge, two deaths occurred before the 3-month period in the experimental group. Thus there was a 15% attrition rate at 3 months. There were no additional losses between 3 and 6 months. 67 patients with a mean age of 61,5 …	6.7	Patient–partner dyads (n =166) were randomly assigned with no between-group differences in demographic characteristics at baseline (Tables I and II).	3	Baseline Data (Table 1) There were no significant differences between groups on sociodemographic factors, medical vari_x0002_ables, including Norris Indices and the Dundee Coro_x0002_nary Risk-Disk, or on outcome variables for patients or partners, except patients’ misconceptions.	4	The recruited sample of patients consisted of 32 men (71%) and 13 women (29%); 80% were married. Patients’ ages ranged from 40 to 81 years of age; average age, 60.2 (SD =10.6). Nearly all patients (93%) were white.	4			80 couples contributed something to each of the models. Of these 80, 61 completed the intervention and all follow-up measures. All patients and partners who completed the intervention completed all followup measures. TABLE 1 Demographics for Randomized Patients/Partners (N = 80)	5	Demographic and health data are presented in Table 1. Baseline characteristics of both groups were similar with respect to age, social class (Table 2) and severity of MI. There were no statistically significant differences between groups on any of these variables. In effect, randomization was successful and resulted in two groups with similar baseline characteristics. Figures 1-4 show the baselin…	4
	13b	For each group, losses and exclusions after randomisation, together with reasons	Of 63 couples originally enrolled, four dropped out within the first week after completing baseline testing and another couple separated and were lost to follow-up after completing the role supplementation program but before the six-month testing.	3	Of the initial 79 marital dyads participants, 10 couples were dropped or withdrew for the following reasons: withdrawal within 2 weeks after signing consent (one control and two experimental), early discharge (one experimental), discharge against medical advice (one control), post-operative complications rendering participation impossible (one experimental and one control), and three perioperativ…	6.7	Although the drop out rate was 21%, dropouts did not occur more frequently in either group.	4	N/R		The full sample completed the baseline measures; 93% completed the second and third waves, and 89% completed the fourth wave. A total of 38 patients (84% of those enrolled) and 36 family members (80% of those enrolled) completed all rounds of data collection. Of the patients who completed the study, 19 were experimental and 19 were control subjects.	2			Table 2 provides the specifics about drop-out in terms of when the drop-outs occurred.	5	N/R
Recruitment	14a	Dates defining the periods of recruitment and follow-up	N/R		The study was carried out over an 18-month period (August 1984 to January 1986)	2	Recruitment began in November 1997 and was completed in September 1998.	3	The subjects were consecutive patients admitted to the CCU between January 1992 and February 1993.	3	Selection of subjects occurred shortly after the patient’s admission to the hospital on the day before surgery.	2			N/R		N/R
	14b	Why the trial ended or is stopped	N/R		N/R		N/R		N/R		N/R				N/R		N/R
Baseline data	15	A table showing baseline demographic and clinical characteristics for each group	Table I. Medical status of patient sample by treatment group	5	Table 2 Baseline similarities between control and experimental groups on individual variable	7	As shown in Fig 1, mean levels of anxiety were moderate in both groups at baseline with no significant between group differences.	4	Baseline data are presented in Table 1.	4	Table 1	5			At baseline, and due to randomization procedures, no outcome variable had different baseline values by treatment condition (p > .25).		Table 1 Characteristics of the study goups at admission	5
Numbers analysed	16	For each group, number of participants (denominator) included in each analysis and whether the analysis is by original assigned groups	N/R		N/R		N/R			5.6	N/R				N/R		N/R
Outcomes and estimation	17a	For each primary and secondary outcome, results for each group, and the estimated effect size and its precision (such as 95% confidence interval)	Although the changes are consistent with the study hypotheses, ie, patients and spouses who participated in a group counseling program showed the greatest compliance at six-months follow-up, while patients who participated without spousal involvement showed greater compliance than did patients in the control group, the differences among the three groups were not statistically significant (patient…	5.6	The hypothesis that the experimental interventions would significantly hasten individual recovery al 6 months was not supported by the data. No significant differences were found on self-report, self-efficacy and realized benefits for the experimental versus the control group at 6 months. By this time, most patients reported complete recovery; indeed, mean scores indicated that recovery had progr…	7,8,9	The treatment group did not have a significantly lower mean BAI scores than the control group over T2 and T3, and mean BAI scores did not significantly decrease for both groups between T2 and T3. By T2, a shift to lower anxiety categories occurred in both groups, but the treatment group had a significantly higher proportion of patients in the minimal anxiety category and a lower proportion in the…	4	Fig. 2. Depression (HADS), A, for patients, and for B, partners, by group. Fig. 3. Anxiety (HADS) A, for patients and B, for partners, by group. Fig. 4. Satisfaction with advice, A, for patients and B, for partners, by group. Fig. 5. Disability (FLP): patients’ scores on A, total, B, physical, and C, psychosocial dimensions.	5,6,7	Three types of outcomes were assessed: (1) clinical/health status (physical and emotional), (2) functional status, and (3) satisfaction. Measures were chosen for ease of administration, to avoid overburdening subjects. Table 1. Mean Patient Outcomes Over Time by Group	3.5			Hypothesis 1: Difference in Conditions Across Time There was a significant effect of couples treatment on the increase in activity and on the acceleration of treatment over time. Patients in the individuals treatment changed physical activity at a greater overall rate initially, but the rate decelerated over time. In contrast, patients in the couples treatment showed slow but steady improvement i…	12	The mean scores for patient anxiety (Figure 1) in the intervention group were statistically significantly decreased in comparison to the control group (P<0.0005), as were the mean scores for patient depression (Figure 2) (P=0.01). The mean scores for partner anxiety (Figure 3) in the intervention group were statistically significantly decreased in comparison to the control group (P= O.O1), but th…	4
	17b	For binary outcomes, presentation of both absolute and relative effect sizes is recommended	N/R		N/R		N/R		N/R		N/R				N/R		N/R
Ancillary analyses	18	Results of any other analyses performed, including subgroup analyses and adjusted analyses, distinguishing pre-specified from exploratory	N/R		To examine the influence of other variables on individual recovery, a cohort analysis was carried out combining treatment groups (in order to increase sample size). Several factors appear to influence individual recovery, notably preoperative cardiac status, age and gender. With regard to efficacy expectations, higher perceived effieacy for climbing and for interactions with others at work were r…	8	N/R		N/R		N/R				N/R		N/R
Harms	19	All important harms or unintended effects in each group (for specific guidance see CONSORT for harms)	N/R				N/R		N/R		N/R				N/R		N/R
Discussion
Limitations	20	Trial limitations, addressing sources of potential bias, imprecision, and, if relevant, multiplicity of analyses	Understanding the role transitions that occur within the context of a cardiac rehabilitation program is a complex task that needs more systematic study. The protocol needs to be replicated in future studies using a wider range of compliance variables (eg diet, serum cholesterol, and medication) for evaluation.	8	The study sample may have not been large enough to demonstrate the desired effect. An original power analysis indicated that 200 patients would be needed to detect a moderate effect with alpha set at 0 05 and beta 0-80. Furthermore, the interventions may not have been of sufficient intensity or duration.	10	Measuring anxiety with a female interviewer may have resulted in male patients feeling it was not socially acceptable to communicate increased anxiety, thus decreasing the study’s ability to detect a patient intervention effect. Self-report measures to “social desirability” bias and may result in an inability to distinguish true anxiety levels from masked anxiety levels. Conversely, the partners,…	7			A limitation of the study is that statistical power to detect between-subject differences was low, ranging from .13 (for family members’ depres_x0002_sive symptoms) to .59 (for patients’ physical func_x0002_tional health) because of the small sample size. Power to detect time effects was adequate (.98 to 1.0) for all outcomes except patient satisfaction (.40 to .51).	4			An important limitation to the study was the fact that only 28% of eligible patients agreed to participate in the intervention, making statistical power considerations an important factor in the interpretation of the study’s findings.	16	The effects of the intervention might have been underestimated as there were a number of factors that mitigated against significant findings. Other than the major selection criteria of patients having to be younger than 66 years of age, living with a partner, and of a documented first acute MI, patients were included irrespective of the severity of the MI and their likely suitability for psycholo…	6
Generalisability	21	Generalisability (external validity, applicability) of the trial findings	The findings must be viewed with caution given the small sample size and the relatively short period of follow-up.	7			Although efforts were made to recruit women, only 18 were enrolled. This had the converse effect of producing a partner group of primarily women. Such small numbers decrease the power to discern a sex difference,	7			A limitation of the study is that statistical power to detect between-subject differences was low, ranging from .13 (for family members’ depressive symptoms) to .59 (for patients’ physical functional health) because of the small sample size.	4			These findings generalize only to patients living with intimate partners. Generalizability to other family or social relationships cannot be made.	17	N/R
Interpretation	22	Interpretation consistent with results, balancing benefits and harms, and considering other relevant evidence	N/R				N/R				N/R				N/R		N/R
Other information
Registration	23	Registration number and name of trial registry	N/R		This work was supported by research grant 1R01-NU1031 from the Division of Nursing, United States Department of Health and Human Services	11	N/R				N/R				N/R		N/R
Protocol	24	Where the full trial protocol can be accessed, if available	N/R				N/R				N/R				N/R		N/R
Funding	25	Sources of funding and other support (such as supply of drugs), role of funders	N/R				N/R		This work was funded by a grant from the Chief Scientist Office, the Scottish Home and Health Department.	8	Partial funding for this study was provided by the Designated Research Initiative Fund of the Office of Graduate Studies and Research, University of Maryland at Baltimore; by the School of Nursing, University of Maryland at Baltimore; and by Pi Chapter, Sigma Theta Tau, International.	9			This grant was funded by the National Institutes of Health: Heart, Lung, and Blood Institute		The research was supported in part by a grant from the DHSS, London.
*We strongly recommend reading this statement in conjunction with the CONSORT 2010 Explanation and Elaboration for important clarifications on all the items. If relevant, we also recommend reading CONSORT extensions for cluster randomised trials, non-inferiority and equivalence trials, non-pharmacological treatments, herbal interventions, and pragmatic trials. Additional extensions are forthcomin…
Note N/R: Not reported

## Sheet: Tidier
						The TIDieR (Template for Intervention Description and Replication) Checklist:
		RECORDS
		Daugherty et al., 2002		Dinesen et al., 2019		Dracup et al., 1984		Gortner et al.,1988		Hartford et al., 2002		Johnston et al., 1999		Lenz et al., 2000		Sher et al., 2014		Stewart et al., 2001		Thompson, 1989		Thompson, 1989
Item number	Item	Description	Where located (primary paper)	Description	Where located (primary paper)	Description	Where located (primary paper)	Description	Where located (primary paper)	Description	Where located (primary paper)	Description	Where located (primary paper)	Description	Where located (primary paper)	Description	Where located (primary paper)	Description	Where located (primary paper)	Description	Where located (primary paper)	Description	Where located (primary paper)
	BRIEF NAME
1.	Provide the name or a phrase that describes the intervention.	A Social Support Nursing Intervention for Couples	211	This study is a substudy of the Teledialog Telerehabilitation Program (TTP) and was performed as a descriptive case study.	2	Multicenter clinical trial to evaluate the effects on compliance of a group counseling program for cardiac patients and spouses.	169	Randomized clinical trial to enhance invidual and family health during recovey from heart surgery	649	A randomized controlled trial to determine the effectiveness of an information and support telephone intervention for reducing anxiety in patients who have undergone CABG and their partners	199	Randomized controlled trial to evaluate the impact on Patients and Partners of Inpatient and Extended Cardiac Counseling and Rehabilitation	225	Randomized controlled trial to assess the impact of a staged, postoperative psychoeducational intervention for CABG surgery patients and their families on patient and family member outcomes.	143	The Partners for Life Program: A Couples Approach to Cardiac Risk Reduction	131	Qualitative interview study concerning a group support for couples coping with a cardiac condition	190	Randomized controlled trial of in-hospital nursing support for first time myocardial infarction patients and their partners: effects on anxiety and depression	291	An Attachment-Based Intervention for Patients With Cardiovascular Disease and Their Partners	909
	WHY
2.	Describe any rationale, theory, or goal of the elements essential to the intervention.	Social support is an important influence on success during lifestyle modification attempts. According to the theory of expressed emotion, support that is perceived by the recipient as critical or overprotective is unhelpful and perhaps harmful. The purpose of the intervention was to promote supportive communication and minimize statements that patients could perceive as critical or overprotective…	211.212	The TTP was developed with inspiration from learning theory, specifically the “communities of practices” approach. The goal was to facilitate mutual learning between patients, partners, and health care professionals in the telerehabilitation program. Self-determination theory (SDT) was also applied, with the purpose of exploring whether telerehabilitation could help engage and motivate patients a…	2	Interactionist role theory is proposed in the study as a potential framework for defining the phenomenon of compliance, delineating the antecedents of compliant behavior, and determining effective interventions. Using symbolic interactionist theory, four components can be delineated for an analysis of compliance behavior: (1) the individual’s self-concept; (2) the behaviors that are demanded in a…	169,170	The rehabilitative process following treatment and discharge has not been examined closely with respect to psychosocial and physiological factors, nor is it well established how support to the patient and family during the rehabilitative period might be carried out. This work has indicated the need to provide anticipatory guidance tor surgical treatment, to examine expectations and beliefs about …	649,650	As a result of a review of the literature, the present study was designed to determine the effectiveness of an intervention provided by nurses to patients who have had CABG surgery and their partners in reducing anxiety after surgery. Partners were included as research had documented that anxiety was a key issue for them in the first 6 weeks after surgery.	200	The objectives of the current research were to evaluate the effectiveness of a cardiac counseling and rehabilitation program run by a nurse for patients and their partners on a comprehensive range of psychological and functional outcomes. An additional aim was to examine whether an inpatient-only program was as effective as an extended program involving both inpatient and outpatient contact. Outc…	225.226	The experimental intervention was modeled after, but extended, the one reported by Gortner and colleagues (1988). The design for the experimental treatment was based on adult learning theory, self-efficacy theory (Bandura, 1986), and literature regarding the recovery trajectory (e.g., Langelud_x0002_decke, Fulcher, Baird, Hughes, and Tennant, 1989; Low, 1993; Pick, Molloy, Hinds, Pearce, & Salmon…	144	The current study assessed patients with coronary artery disease (CAD) as half of them engaged in a multi-faceted behavioral and couples intervention to reduce cardiac risk, spe_x0002_cifically in the areas of exercise, nutrition, and medication adherence. The other half of the patients were assigned to a patients only condition. The goal of the intervention was to determine whether the partner’s…	132	Support groups of peers were designed to convey support specific to stressful situations encountered by persons with a first-time myocardial infarction and by their spouse or partners. There were no previous published support intervention studies focused on the couple.	190	It is well recognized that the successful rehabilitation of acute myocardial infarction (MI) patients may fail for psychological as well as physical reasons (Nagle et al. 1971, Cay et al. 1973). Anxiety, in particular, and depression, to a lesser extent, are common and are often compounded by: lack of information; misunderstandings about the MI and expected rates of activity and recovery; and con…	291.292	In the case of CVD, attachment theory may explain why people experience such intense stress in their relationships, which appears to affect the biomarkers outlined above, and why the presence of a loving, supporting other would inhibit the types of inflammatory re- sponses that are associated with illness. Threats to the attachment bond in which one might be separated from or lose their attach- m…	910
	WHAT
3.	Materials: Describe any physical or informational materials used in the intervention, including those provided to participants or used in intervention delivery or in training of intervention providers. Provide information on where the materials can be accessed (e.g. online appendix, URL).	A training manual was developed to provide details of the intervention and numerous examples of nurse–couple interactions.	213	Textbox 1 provides an overview of the content (equipment, exercise, and education) of the TTP	4	N/A		The materials used in the study are shown in Table 1; they consisted of: • A standard slide/tape teaching programme developed by the American Heart Association (1976); • A slide/tape programme formatted after the American Heart Association films and took 8 minutes to view	651, 653	N/A				a videotape containing standard discharge instructions; a sheet of written instruction	143	Therapists used manualized treatments, taped their sessions for monitoring by the investigators, and received weekly supervision from selected experts in health behavior change and from the team of investigators.	138	Informational support was provided through scientific explanations and print materials	195	Each intervention was essentially verbal in content, although both intervention and control groups routinely received a fairly detailed education booklet covering MI and aftercare. Some additional written information was provided to the former groups. However, this mainly took the form of a simple care plan jointly produced by the nurse, patient and partner which highlighted the main problem area…	294	Participants were introduced to concepts through didactic pre- sentations, videos, group and dyad discussion, and take-home exercises (e.g., identify the strengths of your relationship; com- plete a fill-in-the-blank worksheet about your experience with heart disease and how it affects your relationship). Two videos were used: one from HMT (Johnson, 2008a) and another created specifically for HHT…	911
4.	Procedures: Describe each of the procedures, activities, and/or processes used in the intervention, including any enabling or support activities*.	Staff nurse volunteers were trained by one of the APNs to use the intervention in a single 3-hour session. Five nurse trainees were from home health, and 3 were from cardiac rehabilitation. Four of these 8 nurses were managers attending the program to better understand the project but were not actively involved in providing patient care. Training focused on raising the consciousness of the staff …	213	During the 12 weeks of rehabilitation, the parties used the e-rehabilitation plan for communication, sharing data on home measurements, information, and goal setting for rehabilitation activities. Each patient had a contact person who was responsible for the collaboration with the individual patient and his/her rehabilitation process.	4	The experimental intervention consisted of a tenweek series of group discussions, each lasting 90 minutes. The initial session was designed to acquaint the participants with the concepts of role transition and the at-risk role. Patients (and spouses in experimental group 1) introduced themselves by reviewing their coronary events and the ways in which their lives and relationships had changed bec…	171, 172	Patients and their spouses were approached on the day before surgery and invited to participate in the study. Preoperative measures of family functioning (APGAR), family resources (FIRM), and marital satisfaction (MAS) were collected from both patient and spouse. Patients’ cardiac status preoperatively was obtained from the medical record, as was other demographic data. Additionally, patients wer…	653	Patient-partner dyads were asked to participate on the second day after surgery. After baseline data collection by a research assistant (RA), the nurse informed the dyads of their assignment. For the dyads in the treatment group, a separate appointment was set up to conduct the discharge intervention during which an appointment was made for the initial telephone intervention and a toll-free numbe…	201			Once informed consent was secured from the patient and family member, the dyad was randomly assigned to the experimental or the control group. The control group received standard discharge care, as follows: - The patient and the designated family member (if available) viewed the videotape containing standard discharge instructions within 48 hours prior to discharge. - After the showing of the vid…	143.144	Both conditions: groups included all participants assigned to that condition. All groups met for 18 sessions (12 weekly sessions followed by 6 alternate week sessions over a total of 24 weeks). The groups followed a standard, manualized program. Information regarding nutrition, exercise, and medication adherence as they relate to heart disease were discussed. Health behavior topics for both condi…	135,136	The MI survivors and their spouses participated in a support group intervention that involved professional and peer supporters. The intervention was time limited (about 1 hour weekly for 12 weeks) to ensure comparability of intervention `dose' among the different support groups. There were five support groups ranging in size from two couples in one group to three couples in the other groups (mean…	192	All patients were admitted directly to the eight-bed CCU at the request of the general practitioner (GP) or the ambulance service. At about 24 hours after admission, each couple, who had already been allocated to one of the two groups of the study, was approached by one of the researchers who provided an explanation and issued an invitation to participate in the study. Couples completed the HAD s…	294	the HHT intervention was adapted from the HMT program (Johnson, 2010). Couples are guided through seven con- versations, based on EFT principles, in which they learn to clearly communicate their need for connection and reassurance. The HHT program uses the same format and principles at HMT, but its focus is on CVD and healthy coping together. Partners become adept at recognizing problematic relat…	911
	WHO PROVIDED
5.	For each category of intervention provider (e.g. psychologist, nursing assistant), describe their expertise, background and any specific training given*.	The 2 advanced practice nurses (APNs) who volunteered to trial the intervention had participated in its development. One APN was an experienced clinical nurse specialist, while the second was a graduate student nearing completion of her APN training.	213	The observations were conducted by the first author (BD), who has a nursing and social science background, and the last author (HS), who has a background in Psychology.The interviews were conducted by the first (BD) and last author (HS). The researchers had no relationship with the patients or their partners prior to commencement of the study.	6	Two nurses, one the coordinator of the cardiac rehabilitation program at each center and the second a nurse with a master’s degree in nursing and special expertise in group dynamics, served as group facilitators.	172	Telephone calls were carried out by masters- or doctorally - prepared nurses who followed a structured protocol for data collection and who individualized calling to the needs of family members as necessary (i.e. teach, coach, refer). For the 32 cases carried to the 6-month time, continuity was maintained by having the same interviewer call throughout the period, except when emergencies or illnes…	653	Hospital nurses have the expertise to provide information and support to patients and partners after surgery	205			A cardiac clinical nurse specialist; a psychiatric clinical nurse specialist skilled in group therapy	144	Both the individuals and couples conditions were delivered by three doctoral level clinical psychologists with experience in leading therapy groups. These therapists received approximately 16 hours of training in the interventions prior to meeting with their groups and were provided with weekly, on-going supervision.	138	Support groups were cofacilitated by peer and professional leaders. The five professional facilitators were from nursing, social work, psychology, and health education disciplines; four were educated at the masters level. All professional facilitators were experienced in working with persons with cardiac illness and community-based client groups.	193	The design required two researchers who had separate roles during the experimental phase: one acting as data collector, the other providing the experimental inter_x0002_vention programme. These roles were regularly exchanged throughout the study to facilitate comparisons of their effect on data and their efficacy as a support agent. Both researchers were experienced coronary care nurses.	293	Facilitators were clinical psychologists with experience working with couples or patients with CVD. Facilitator training included a review of CVD and its treatments, along with readings and videos of EFT and group facilitation.	911
	HOW
6.	Describe the modes of delivery (e.g. face-to-face or by some other mechanism, such as internet or telephone) of the intervention and whether it is provided individually or in a group.	Face to face group sessions	213	Telerehabilitation is defined as the delivery of rehabilitation services via information and communication technologies	2	Group sessions in presence (face-to-face).	171	Face-to-face teaching sessions; counselling session in presence; interviews by telephone calls	652	Telephone calls. During the calls, patients and partners were spoken to separately and probed to see if the topics outlined above were of concern.	201			Face-to-face counselling sessions and phone calls; both individual and group sessions	144	Face to face; group discussion sessions	135	Face-to-face support groups	196	Face-to-face sessions, group and 1:1 sessions	294	Face to face	911
	WHERE
7.	Describe the type(s) of location(s) where the intervention occurred, including any necessary infrastructure or relevant features*.	N/A		A cardiology ward at a regional hospital, a thoracic ward at a university hospital, a call center, and four health care centers in two municipalities that participated.	4	Four cardiac rehabilitation centers; homework assignments to practice relaxation technique.	171	Two teaching hospitals; later a third site agreed to participate (a community hospital in close proximity to one of the teaching hospitals).	652	A large tertiary–care teaching hospital was used as the recruitment site.	201			Hospital (a major urban academic medical center )	143	Nearly all of the participating cardiac patients and their partners were recruited from two large preventive cardiology clinics and cardiac rehabilitation programs.	134	N/A		Coronary Care Unit (CCU)	293	Patients and their partners are enrolled from a large tertiary cardiac care center in Canada.	911
	WHEN and HOW MUCH
8.	Describe the number of times the intervention is delivered and over what period of time including the number of sessions, their schedule, and their duration, intensity or dose.	N/A		From May 2013 to January 2014, patients enrolled in the telerehabilitation group of the Teledialog trial were consecutively contacted and invited for interviews. A total of 14 cardiac patients (9 men and 5 women) participated in two interviews: One, at enrollment into the TTP and another, after 12 weeks of participation in the program. A total of 12 patient partners and one son of a patient parti…	2	The experimental intervention consisted of a ten week series of group discussions, each lasting 90 minutes. The groups meet at the cardiac treatment center one evening a week.	171.172	Participants received intervention I and intervention II before discharge. Experimental subjecs were followed by telephone (intervention III) on a weekly basis for 4 weeks, and then biweekly for 4 weeks. All participants were contacted at 3 months and 6 months.	653	The intervention began on the day of discharge when patient and partner together were provided with information about medication for pain relief, distances to walk, rest stops during the drive home, the nurse’s 24-hour number, and when the nurse would call again. This was followed by 6 telephone calls to patients and partners on days 1, 2, and 4, and weeks 1, 2, and 7 after discharge. Telephone c…	201			This experimental study used a pretest/posttest control group design. Once informed consent was secured from the patient and family member, the dyad was randomly assigned to the experimental or the control group. Subjects (patients and designated family members) completed the preoperative baseline measures. Postintervention measures were administered by a research assistant on five occasions: (1)…	143	The patients completed assessments at baseline (before groups began), and following the intervention (6 months from beginning of intervention). Follow-up assessments were com_x0002_pleted at 12 and 18 months after group sessions began.	135	This was a pilot study which tested the effect of a 12-week support group intervention	190	Data were collected from both groups at the time of acceptance into the trial, and 24 hours and 5 days after admission. All couples were followed-up and assessed at 1,3 and 6 month periods.	293	Couples are guided through seven conversations, based on EFT principles, in which they learn to clearly communicate their need for connection and reassurance. The focus is on CVD and healthy coping together. Partners become adept at recognizing problematic	911 + Table 1
	TAILORING
9.	If the intervention is planned to be personalised, titrated or adapted, then describe what, why, when, and how.	N/A		N/A		N/A		N/A		N/A		Individual tailoring of the TTI is based upon the principle of behavioral change theory. For patients with low levels of motivation measured at baseline, the initial task of the provider is to increase motivation and commitment to receiving an OSAS consultation and evaluation. Others required assistance in overcoming deficits in self-efficacy through coaching and role-playing. Individual tailorin…	4	N/A		N/A		N/A		N/A		N/A
	MODIFICATIONS
10.	If the intervention is modified during the course of the study, describe the changes (what, why, when, and how)*.	N/A		N/A		N/A		An original power analysis indicated that 200 patients would be needed to detect a moderate effect with alpha set at 0,05 and beta 0,80. As a conseguence of a reduced funding period, the sample had to be reduced by over 50%. The reduced sample size, together with missing data at all time points, was problematic.	658	N/A			-	N/A		N/A		N/A		N/A		N/A
	HOW WELL
11.	Planned: If intervention adherence or fidelity is assessed, describe how and by whom, and if any strategies are used to maintain or improve fidelity, describe them.	N/A		N/A		One researcher collected all data to eliminate interobserver variation of blood pressure and skinfold measurements. All testing took an average of 40 minutes.		N/A		N/A						Therapists. In addition, as noted below, ratings of adherence and quality of treatment were provided by an expert external evalua_x0002_tor who had no other involvement with the investigation beyond being trained in the adherence and quality coding system	138	N/A		N/A		N/A
12.	Actual: If intervention adherence or fidelity is assessed, describe the extent to which the intervention is delivered as planned.	N/A		N/A		N/A		N/A		N/A						Treatment fidelity adherence and quality coding system. To evaluate whether the therapists presented session content as intended and per_x0002_formed well during sessions, an experienced clinical psychologist who was otherwise uninvolved with the investigation received 25 hours of specific training on the fidelity adherence and quality coding system. She listened to entire therapy sessions and ra…	139	N/A		N/A		N/A
	The focus of TIDieR is on reporting details of the intervention elements (and where relevant, comparison elements) of a study. Other elements and methodological features of studies are covered by other reporting statements and checklists and have not been duplicated as part of the TIDieR checklist. When a randomised trial is being reported, the TIDieR checklist should be used in conjunction with …
	Legend: * only available information are provided; N/A = the item is not applicable for the intervention being described; ? = information about the element is not reported/not sufficiently reported
